# Supplementary material for: The Role of Access Type and Age Group in the Breadth of Use of Patient Portals: Observational Study
Source: J Med Internet Res. 2022 Dec 27;24(12):e41972. doi: 10.2196/41972 (PMC9832356; doi:10.2196/41972)
Supplement: Multimedia Appendix 1 [file jmir_v24i12e41972_app1.xlsx]

## Sheet: Sheet1
Survey questions and variable measurements
Variables	Survey measurement (Questions)	HINTS question number
Access type	Did you use a smartphone health app to access your online medical record? (1 = Yes, 2 = No, 3 = Don't Know)	D6
	In the past 12 months, have you used your online medical record to...	D5
PPI	Request refill of medication?
	Securely message health care provider and staff (for example, email)
PPHI	Help you make a decision about how to treat an ilness or condition?
	Request correction of inaccurate informaation?
	Add health information to your computer or mobile device, such as a cell phone or tablet?
VDT	Look up test results? (1 = Yes, 2 = No)
	Download your health information to your computer or mobile device, such as a cell phone or tablet? (1 = Yes, 2 = No)
	Share information with a third party: Have you electronically sent your medical information to…? Options for this question were (1) another health care provider? (2) a family member or another person involved in your care?, (3) a service or app that can help manage and store your health information? Sum greater than 0 = shared, sum equal to 0 = did not share.	D8
Demographics
1	Age (0 = under 65 years old, 1 = 65 years and older)
2	Gender (reported) (0 = female, 1= male)
3	Education level (0 = less than high school, 1 = high school graduate, 2 = some college, 3 = college graduate or more)
4	Race/ethnicity (0=White, 1= Hispanic, 2= Non-Hispanic Asian, 3=Non-Hispanic Other, 4=Non-Hispanic Black or African American)
5	Household income (0 = $20,000 to < $35,000; 1 = $35,000 to <$50,000; 3 = $50,000 to < $75,000; 4 = $75,000 or more)
Chronic disease Status	The number of comorbidities: Has a doctor or other health professional ever told you that you had any of the following medical conditions? Choices for this question included cancer, hypertension, diabetes, heart condition, chronic lung disease, and depression. Sum score was used	F6
General health status	In general, would you say your health is..	F1
1	Excellent
2	Very good
3	Good
4	Fair
5	Poor?
Insurance status	Are you currently covered by any of the following types of health insurance or health coverage plans? Options included insurance from employer, insurance purchased directly from an insurance company, medicare, medicaid, tricare, VA health care, Indian health service, any other type. Responses were summed. Sum greater than 0 = insured or else uninsured.	C7
Search health information Online?	In the past 12 months, have you used a computer, smartphone, or other electronic means to do any of the following? 1 = looked for health or medical information for oneself or 0 otherwise)	B5a
